# Supplementary material for: Modulation of Quorum Sensing as an Adaptation to Nodule Cell Infection during Experimental Evolution of Legume Symbionts
Source: mBio. 2020 Jan 28;11(1):e03129-19. doi: 10.1128/mBio.03129-19 (PMC6989110; doi:10.1128/mBio.03129-19)
Supplement: TABLE S2 [file mBio.03129-19-st002.xlsx]

## Sheet: Feuil1
Table S2. Comparison of genes differentially expressed in efpRE66K and DphcA mutants
Label	Description	EfpR dependency	Overlap with the PhcA regulons
RSc0800	putative ferrisiderophore receptor signal peptide protein	Induced in efpRE66K	common element in the 3 phcA regulons determined by Mori et al. 2018, Khokhani et al. 2017 and Perrier et al. 2018
RSc0801	putative lipoprotein transmembrane	Induced in efpRE66K	common element in the 3 phcA regulons determined by Mori et al. 2018, Khokhani et al. 2017 and Perrier et al. 2018
RSc2662	hypothetical protein	Induced in efpRE66K	common element in the 3 phcA regulons determined by Mori et al. 2018, Khokhani et al. 2017 and Perrier et al. 2018
RSp0849	PrhI RNA polymerase sigma factor	Induced in efpRE66K	common element in the 3 phcA regulons determined by Mori et al. 2018, Khokhani et al. 2017 and Perrier et al. 2018
RSp1047	transporter transmembrane protein	Induced in efpRE66K	common element in the 3 phcA regulons determined by Mori et al. 2018, Khokhani et al. 2017 and Perrier et al. 2018
RSc0025	hypothetical protein	repressed in efpRE66K	common element in the 3 phcA regulons determined by Mori et al. 2018, Khokhani et al. 2017 and Perrier et al. 2018
RSc0582	hypothetical protein	repressed in efpRE66K	common element in the 3 phcA regulons determined by Mori et al. 2018, Khokhani et al. 2017 and Perrier et al. 2018
RSc1728	hypothetical protein	repressed in efpRE66K	common element in the 3 phcA regulons determined by Mori et al. 2018, Khokhani et al. 2017 and Perrier et al. 2018
RSc1816	putative transmembrane protein	repressed in efpRE66K	common element in the 3 phcA regulons determined by Mori et al. 2018, Khokhani et al. 2017 and Perrier et al. 2018
RSc1817	putative siderophore biosynthesis oxidoreductase protein	repressed in efpRE66K	common element in the 3 phcA regulons determined by Mori et al. 2018, Khokhani et al. 2017 and Perrier et al. 2018
RSc1818	methionyl-tRNA synthetase	repressed in efpRE66K	common element in the 3 phcA regulons determined by Mori et al. 2018, Khokhani et al. 2017 and Perrier et al. 2018
RSc1819	hypothetical protein	repressed in efpRE66K	common element in the 3 phcA regulons determined by Mori et al. 2018, Khokhani et al. 2017 and Perrier et al. 2018
RSc1944	putative VGR-related protein	repressed in efpRE66K	common element in the 3 phcA regulons determined by Mori et al. 2018, Khokhani et al. 2017 and Perrier et al. 2018
RSc2024	hypothetical protein	repressed in efpRE66K	common element in the 3 phcA regulons determined by Mori et al. 2018, Khokhani et al. 2017 and Perrier et al. 2018
RSc2025	hypothetical protein	repressed in efpRE66K	common element in the 3 phcA regulons determined by Mori et al. 2018, Khokhani et al. 2017 and Perrier et al. 2018
RSc2107	hypothetical protein	repressed in efpRE66K	common element in the 3 phcA regulons determined by Mori et al. 2018, Khokhani et al. 2017 and Perrier et al. 2018
RSc2388	hypothetical protein	repressed in efpRE66K	common element in the 3 phcA regulons determined by Mori et al. 2018, Khokhani et al. 2017 and Perrier et al. 2018
RSc3292	hypothetical protein	repressed in efpRE66K	common element in the 3 phcA regulons determined by Mori et al. 2018, Khokhani et al. 2017 and Perrier et al. 2018
RSp0172	hypothetical protein	repressed in efpRE66K	common element in the 3 phcA regulons determined by Mori et al. 2018, Khokhani et al. 2017 and Perrier et al. 2018
RSp0173	putative NIFS-like protein	repressed in efpRE66K	common element in the 3 phcA regulons determined by Mori et al. 2018, Khokhani et al. 2017 and Perrier et al. 2018
RSp0261	putative transmembrane protein	repressed in efpRE66K	common element in the 3 phcA regulons determined by Mori et al. 2018, Khokhani et al. 2017 and Perrier et al. 2018
RSp0277	periplasmic alpha,alpha-trehalase signal peptide protein	repressed in efpRE66K	common element in the 3 phcA regulons determined by Mori et al. 2018, Khokhani et al. 2017 and Perrier et al. 2018
RSp0876	POPB protein	repressed in efpRE66K	common element in the 3 phcA regulons determined by Mori et al. 2018, Khokhani et al. 2017 and Perrier et al. 2018
RSp0877	POPA protein	repressed in efpRE66K	common element in the 3 phcA regulons determined by Mori et al. 2018, Khokhani et al. 2017 and Perrier et al. 2018
RSp0983	transcription regulator protein	repressed in efpRE66K	common element in the 3 phcA regulons determined by Mori et al. 2018, Khokhani et al. 2017 and Perrier et al. 2018
RSp1003	transcription regulator XpsR transcription regulator protein	repressed in efpRE66K	common element in the 3 phcA regulons determined by Mori et al. 2018, Khokhani et al. 2017 and Perrier et al. 2018
RSp1004	dTDP-glucose 4,6-dehydratase transmembrane protein	repressed in efpRE66K	common element in the 3 phcA regulons determined by Mori et al. 2018, Khokhani et al. 2017 and Perrier et al. 2018
RSp1006	putative eps aminotransferase protein	repressed in efpRE66K	common element in the 3 phcA regulons determined by Mori et al. 2018, Khokhani et al. 2017 and Perrier et al. 2018
RSp1007	putative acetyl transferase protein	repressed in efpRE66K	common element in the 3 phcA regulons determined by Mori et al. 2018, Khokhani et al. 2017 and Perrier et al. 2018
RSp1008	glycosyl transferase transmembrane protein	repressed in efpRE66K	common element in the 3 phcA regulons determined by Mori et al. 2018, Khokhani et al. 2017 and Perrier et al. 2018
RSp1009	glycosyltransferase	repressed in efpRE66K	common element in the 3 phcA regulons determined by Mori et al. 2018, Khokhani et al. 2017 and Perrier et al. 2018
RSp1010	hypothetical protein	repressed in efpRE66K	common element in the 3 phcA regulons determined by Mori et al. 2018, Khokhani et al. 2017 and Perrier et al. 2018
RSp1011	hypothetical protein	repressed in efpRE66K	common element in the 3 phcA regulons determined by Mori et al. 2018, Khokhani et al. 2017 and Perrier et al. 2018
RSp1012	putative acyl transferase protein	repressed in efpRE66K	common element in the 3 phcA regulons determined by Mori et al. 2018, Khokhani et al. 2017 and Perrier et al. 2018
RSp1013	putative transferase protein	repressed in efpRE66K	common element in the 3 phcA regulons determined by Mori et al. 2018, Khokhani et al. 2017 and Perrier et al. 2018
RSp1014	EPS I polysaccharide export inner membrane transmembrane protein	repressed in efpRE66K	common element in the 3 phcA regulons determined by Mori et al. 2018, Khokhani et al. 2017 and Perrier et al. 2018
RSp1015	EPS I polysaccharide export inner membrane transmembrane protein	repressed in efpRE66K	common element in the 3 phcA regulons determined by Mori et al. 2018, Khokhani et al. 2017 and Perrier et al. 2018
RSp1016	UDP-N-acetyl-D-mannosamine dehydrogenase	repressed in efpRE66K	common element in the 3 phcA regulons determined by Mori et al. 2018, Khokhani et al. 2017 and Perrier et al. 2018
RSp1017	udp-n-acetylglucosamine 2-epimerase protein	repressed in efpRE66K	common element in the 3 phcA regulons determined by Mori et al. 2018, Khokhani et al. 2017 and Perrier et al. 2018
RSp1018	EPS I polysaccharide export transmembrane protein	repressed in efpRE66K	common element in the 3 phcA regulons determined by Mori et al. 2018, Khokhani et al. 2017 and Perrier et al. 2018
RSp1019	low molecular weight protein-tyrosine-phosphatase	repressed in efpRE66K	common element in the 3 phcA regulons determined by Mori et al. 2018, Khokhani et al. 2017 and Perrier et al. 2018
RSp1020	EPS I polysaccharide export outer membrane transmembrane protein	repressed in efpRE66K	common element in the 3 phcA regulons determined by Mori et al. 2018, Khokhani et al. 2017 and Perrier et al. 2018
RSp1167	hypothetical protein	repressed in efpRE66K	common element in the 3 phcA regulons determined by Mori et al. 2018, Khokhani et al. 2017 and Perrier et al. 2018
RSp1417	transmembrane efflux transmembrane protein	repressed in efpRE66K	common element in the 3 phcA regulons determined by Mori et al. 2018, Khokhani et al. 2017 and Perrier et al. 2018
RSp1418	hydrolase protein	repressed in efpRE66K	common element in the 3 phcA regulons determined by Mori et al. 2018, Khokhani et al. 2017 and Perrier et al. 2018
RSp1419	putative peptide synthase protein	repressed in efpRE66K	common element in the 3 phcA regulons determined by Mori et al. 2018, Khokhani et al. 2017 and Perrier et al. 2018
RSp1580	hypothetical protein	repressed in efpRE66K	common element in the 3 phcA regulons determined by Mori et al. 2018, Khokhani et al. 2017 and Perrier et al. 2018
RSc0894	signal peptide protein	repressed in efpRE66K	Common element in the phcA regulon determined by Khokhani et al. 2017
RSc1812	hypothetical protein	Induced in efpRE66K	Common element in the phcA regulon determined by Khokhani et al. 2017
RSc1909	hypothetical protein	repressed in efpRE66K	Common element in the phcA regulon determined by Khokhani et al. 2017
RSc3386	putative outermembrane signal peptide protein	Induced in efpRE66K	Common element in the phcA regulon determined by Khokhani et al. 2017
RSp0243	hemin transport protein	Induced in efpRE66K	Common element in the phcA regulon determined by Khokhani et al. 2017
RSp0244	outer membrane hemin receptor signal peptide protein	Induced in efpRE66K	Common element in the phcA regulon determined by Khokhani et al. 2017
RSp0304	hypothetical protein	repressed in efpRE66K	Common element in the phcA regulon determined by Khokhani et al. 2017
RSp0572	hypothetical protein	repressed in efpRE66K	Common element in the phcA regulon determined by Khokhani et al. 2017
RSp0841	putative lipoprotein	repressed in efpRE66K	Common element in the phcA regulon determined by Khokhani et al. 2017
RSc1908	signal peptide protein	repressed in efpRE66K	Common element in the PhcA regulon determined by Mori et al. 2018 and Khokhani et al. 2017
RSc2026	hypothetical protein	repressed in efpRE66K	Common element in the PhcA regulon determined by Mori et al. 2018 and Khokhani et al. 2017
RSc2108	porin signal peptide protein	repressed in efpRE66K	Common element in the PhcA regulon determined by Mori et al. 2018 and Khokhani et al. 2017
RSp1581	catalase hydroperoxidase HpiI oxidoreductase	repressed in efpRE66K	Common element in the PhcA regulon determined by Mori et al. 2018 and Khokhani et al. 2017
RSc0003	hypothetical protein	repressed in efpRE66K	Common element in the phcA regulon determined by Perrier et al. 2018
RSc0023	hypothetical protein	Induced in efpRE66K	Common element in the phcA regulon determined by Perrier et al. 2018
RSc0407	putative sigma-54 modulation protein	Induced in efpRE66K	Common element in the phcA regulon determined by Perrier et al. 2018
RSc0416	hypothetical protein	Induced in efpRE66K	Common element in the phcA regulon determined by Perrier et al. 2018
RSc1289	translation initiation factor IF-2	repressed in efpRE66K	Common element in the phcA regulon determined by Perrier et al. 2018
RSc1470	hypothetical protein	Induced in efpRE66K	Common element in the phcA regulon determined by Perrier et al. 2018
RSc1475	hypothetical protein	repressed in efpRE66K	Common element in the phcA regulon determined by Perrier et al. 2018
RSc1603	dihydrolipoamide dehydrogenase	Induced in efpRE66K	Common element in the phcA regulon determined by Perrier et al. 2018
RSc1704	ISRSO18-transposase protein	repressed in efpRE66K	Common element in the phcA regulon determined by Perrier et al. 2018
RSc1810	polyketide synthase protein	Induced in efpRE66K	Common element in the phcA regulon determined by Perrier et al. 2018
RSc1813	transcription regulator protein	Induced in efpRE66K	Common element in the phcA regulon determined by Perrier et al. 2018
RSc1894	methyl-accepting chemotaxis transducer transmembrane protein	Induced in efpRE66K	Common element in the phcA regulon determined by Perrier et al. 2018
RSc1966	putative hemin uptake protein	Induced in efpRE66K	Common element in the phcA regulon determined by Perrier et al. 2018
RSc2148	hypothetical protein	Induced in efpRE66K	Common element in the phcA regulon determined by Perrier et al. 2018
RSp0207	putative signal peptide protein	Induced in efpRE66K	Common element in the phcA regulon determined by Perrier et al. 2018
RSp0208	hypothetical protein	Induced in efpRE66K	Common element in the phcA regulon determined by Perrier et al. 2018
RSp0213	hypothetical protein	repressed in efpRE66K	Common element in the phcA regulon determined by Perrier et al. 2018
RSp0247	ferric uptake transcriptional (FUR)-like transcription regulator protein	Induced in efpRE66K	Common element in the phcA regulon determined by Perrier et al. 2018
RSp0340	negative regulator of flagellin synthesis (anti-sigma-28 factor) protein	Induced in efpRE66K	Common element in the phcA regulon determined by Perrier et al. 2018
RSp0374	flagellar biosynthesis protein FliQ	Induced in efpRE66K	Common element in the phcA regulon determined by Perrier et al. 2018
RSp0375	flagellar biosynthesis protein FliP	Induced in efpRE66K	Common element in the phcA regulon determined by Perrier et al. 2018
RSp0376	flagellar FLIO transmembrane protein	Induced in efpRE66K	Common element in the phcA regulon determined by Perrier et al. 2018
RSp0378	flagellar motor switch protein FliM	Induced in efpRE66K	Common element in the phcA regulon determined by Perrier et al. 2018
RSp0379	flagellar basal body-associated protein FliL	Induced in efpRE66K	Common element in the phcA regulon determined by Perrier et al. 2018
RSp0385	flagellar protein FliT	Induced in efpRE66K	Common element in the phcA regulon determined by Perrier et al. 2018
RSp0516	hypothetical protein	Induced in efpRE66K	Common element in the phcA regulon determined by Perrier et al. 2018
RSp0517	hypothetical protein	Induced in efpRE66K	Common element in the phcA regulon determined by Perrier et al. 2018
RSp0587	putative signal peptide protein	repressed in efpRE66K	Common element in the phcA regulon determined by Perrier et al. 2018
RSp0730	hypothetical protein	Induced in efpRE66K	Common element in the phcA regulon determined by Perrier et al. 2018
RSp0856	hypothetical protein	repressed in efpRE66K	Common element in the phcA regulon determined by Perrier et al. 2018
RSp1412	transcriptional activator FlhC	Induced in efpRE66K	Common element in the phcA regulon determined by Perrier et al. 2018
RSc1811	putative siderophore synthetase protein	Induced in efpRE66K	Common element in the phcA regulon determined by Perrier et al. 2018 and Khokhani et al. 2017
RSc3146	hypothetical protein	Induced in efpRE66K	Common element in the phcA regulon determined by Perrier et al. 2018 and Khokhani et al. 2017
RSp0242	glycogen synthase	Induced in efpRE66K	Common element in the phcA regulon determined by Perrier et al. 2018 and Khokhani et al. 2017
RSp0413	hypothetical protein	Induced in efpRE66K	Common element in the phcA regulon determined by Perrier et al. 2018 and Khokhani et al. 2017
RSp0414	ferric siderophore receptor protein	Induced in efpRE66K	Common element in the phcA regulon determined by Perrier et al. 2018 and Khokhani et al. 2017
RSp0416	ferric siderophore receptor outer membrane signal peptide protein	Induced in efpRE66K	Common element in the phcA regulon determined by Perrier et al. 2018 and Khokhani et al. 2017
RSp0418	ornithine cyclodeaminase protein	Induced in efpRE66K	Common element in the phcA regulon determined by Perrier et al. 2018 and Khokhani et al. 2017
RSp0422	siderophore biosynthesis protein	Induced in efpRE66K	Common element in the phcA regulon determined by Perrier et al. 2018 and Khokhani et al. 2017
RSp0424	diaminopimelate decarboxylase protein	Induced in efpRE66K	Common element in the phcA regulon determined by Perrier et al. 2018 and Khokhani et al. 2017
RSp1592	leucine-specific binding precursor transmembrane protein	Induced in efpRE66K	Common element in the phcA regulon determined by Perrier et al. 2018 and Khokhani et al. 2017
RSc0616	hypothetical protein	repressed in efpRE66K	Common element in the phcA regulon determined by Perrier et al. 2018 and Khokhani et al. 2017
RSc0617	signal peptide protein	repressed in efpRE66K	Common element in the phcA regulon determined by Perrier et al. 2018 and Khokhani et al. 2017
RSc1705	hypothetical protein	repressed in efpRE66K	Common element in the phcA regulon determined by Perrier et al. 2018 and Khokhani et al. 2017
RSp0602	signal peptide protein	repressed in efpRE66K	Common element in the phcA regulon determined by Perrier et al. 2018 and Khokhani et al. 2017
RSp0603	putative serine protease protein	repressed in efpRE66K	Common element in the phcA regulon determined by Perrier et al. 2018 and Khokhani et al. 2017
RSp0855	Hrp pilus subunit HRPY protein	repressed in efpRE66K	Common element in the phcA regulon determined by Perrier et al. 2018 and Khokhani et al. 2017
RSp1555	secreted protein POPF1	repressed in efpRE66K	Common element in the phcA regulon determined by Perrier et al. 2018 and Khokhani et al. 2017
RSc0117	hypothetical protein	repressed in efpRE66K	Common element in the phcA regulons determined by Perrier et al. 2018 and Mori et al. 2018
RSc0592	hypothetical protein	Induced in efpRE66K	Common element in the phcA regulons determined by Perrier et al. 2018 and Mori et al. 2018
RSc0815	hypothetical protein	Induced in efpRE66K	Common element in the phcA regulons determined by Perrier et al. 2018 and Mori et al. 2018
RSc1156	methyl-accepting chemotaxis transducer transmembrane protein	Induced in efpRE66K	Common element in the phcA regulons determined by Perrier et al. 2018 and Mori et al. 2018
RSc1942	hypothetical protein	repressed in efpRE66K	Common element in the phcA regulons determined by Perrier et al. 2018 and Mori et al. 2018
RSc1943	hypothetical protein	repressed in efpRE66K	Common element in the phcA regulons determined by Perrier et al. 2018 and Mori et al. 2018
RSc2894	hypothetical protein	Induced in efpRE66K	Common element in the phcA regulons determined by Perrier et al. 2018 and Mori et al. 2018
RSc3412	putative methyl-accepting chemotaxis I (serine chemoreceptor) transmembrane protein	Induced in efpRE66K	Common element in the phcA regulons determined by Perrier et al. 2018 and Mori et al. 2018
RSp0339	flagella synthesis protein FLGN	Induced in efpRE66K	Common element in the phcA regulons determined by Perrier et al. 2018 and Mori et al. 2018
RSp0341	flagellar basal body P-ring biosynthesis protein FlgA	Induced in efpRE66K	Common element in the phcA regulons determined by Perrier et al. 2018 and Mori et al. 2018
RSp0342	flagellar basal-body rod protein FlgB	Induced in efpRE66K	Common element in the phcA regulons determined by Perrier et al. 2018 and Mori et al. 2018
RSp0343	flagellar basal-body rod protein FlgC	Induced in efpRE66K	Common element in the phcA regulons determined by Perrier et al. 2018 and Mori et al. 2018
RSp0344	basal-body rod modification protein FlgD	Induced in efpRE66K	Common element in the phcA regulons determined by Perrier et al. 2018 and Mori et al. 2018
RSp0345	flagellar hook protein FlgE	Induced in efpRE66K	Common element in the phcA regulons determined by Perrier et al. 2018 and Mori et al. 2018
RSp0346	flagellar basal-body rod protein FlgF	Induced in efpRE66K	Common element in the phcA regulons determined by Perrier et al. 2018 and Mori et al. 2018
RSp0347	flagellar basal-body rod protein FlgG	Induced in efpRE66K	Common element in the phcA regulons determined by Perrier et al. 2018 and Mori et al. 2018
RSp0348	flagellar L-ring protein precursor	Induced in efpRE66K	Common element in the phcA regulons determined by Perrier et al. 2018 and Mori et al. 2018
RSp0349	flagellar basal body P-ring protein	Induced in efpRE66K	Common element in the phcA regulons determined by Perrier et al. 2018 and Mori et al. 2018
RSp0350	flagellar protein flgJ	Induced in efpRE66K	Common element in the phcA regulons determined by Perrier et al. 2018 and Mori et al. 2018
RSp0351	flagellar hook-associated protein FlgK	Induced in efpRE66K	Common element in the phcA regulons determined by Perrier et al. 2018 and Mori et al. 2018
RSp0352	flagellar hook-associated protein 3	Induced in efpRE66K	Common element in the phcA regulons determined by Perrier et al. 2018 and Mori et al. 2018
RSp0377	flagellar motor switch protein FliN	Induced in efpRE66K	Common element in the phcA regulons determined by Perrier et al. 2018 and Mori et al. 2018
RSp0382	flagellin protein	Induced in efpRE66K	Common element in the phcA regulons determined by Perrier et al. 2018 and Mori et al. 2018
RSp0383	flagellar hook-associated protein 2	Induced in efpRE66K	Common element in the phcA regulons determined by Perrier et al. 2018 and Mori et al. 2018
RSp0388	hypothetical protein	Induced in efpRE66K	Common element in the phcA regulons determined by Perrier et al. 2018 and Mori et al. 2018
RSp0389	flagellar hook-basal body protein FliE	Induced in efpRE66K	Common element in the phcA regulons determined by Perrier et al. 2018 and Mori et al. 2018
RSp0390	flagellar M-ring transmembrane protein	Induced in efpRE66K	Common element in the phcA regulons determined by Perrier et al. 2018 and Mori et al. 2018
RSp0391	flagellar motor switch protein G	Induced in efpRE66K	Common element in the phcA regulons determined by Perrier et al. 2018 and Mori et al. 2018
RSp0392	flagellar assembly protein H	Induced in efpRE66K	Common element in the phcA regulons determined by Perrier et al. 2018 and Mori et al. 2018
RSp0393	flagellum-specific ATP synthase	Induced in efpRE66K	Common element in the phcA regulons determined by Perrier et al. 2018 and Mori et al. 2018
RSp0394	flagellar protein	Induced in efpRE66K	Common element in the phcA regulons determined by Perrier et al. 2018 and Mori et al. 2018
RSp0395	flagellar hook-length control protein	Induced in efpRE66K	Common element in the phcA regulons determined by Perrier et al. 2018 and Mori et al. 2018
RSp0518	putative VGR-related protein	Induced in efpRE66K	Common element in the phcA regulons determined by Perrier et al. 2018 and Mori et al. 2018
RSp0598	putative response regulator transcription regulator protein	Induced in efpRE66K	Common element in the phcA regulons determined by Perrier et al. 2018 and Mori et al. 2018
RSp0865	HRPK protein	repressed in efpRE66K	Common element in the phcA regulons determined by Perrier et al. 2018 and Mori et al. 2018
RSp1209	putative methyl-accepting chemotaxis transducer transmembrane protein	Induced in efpRE66K	Common element in the phcA regulons determined by Perrier et al. 2018 and Mori et al. 2018
RSp1390	flagellar biosynthesis sigma factor	Induced in efpRE66K	Common element in the phcA regulons determined by Perrier et al. 2018 and Mori et al. 2018
RSp1391	hypothetical protein	Induced in efpRE66K	Common element in the phcA regulons determined by Perrier et al. 2018 and Mori et al. 2018
RSp1392	flagellar biosynthesis regulator FlhF	Induced in efpRE66K	Common element in the phcA regulons determined by Perrier et al. 2018 and Mori et al. 2018
RSp1393	flagellar biosynthesis FlhA transmembrane protein	Induced in efpRE66K	Common element in the phcA regulons determined by Perrier et al. 2018 and Mori et al. 2018
RSp1401	chemotaxis regulator CheZ	Induced in efpRE66K	Common element in the phcA regulons determined by Perrier et al. 2018 and Mori et al. 2018
RSp1402	chemotaxis response regulator transcription regulator protein	Induced in efpRE66K	Common element in the phcA regulons determined by Perrier et al. 2018 and Mori et al. 2018
RSp1403	chemotaxis-specific methylesterase	Induced in efpRE66K	Common element in the phcA regulons determined by Perrier et al. 2018 and Mori et al. 2018
RSp1405	chemotaxis protein methyltransferase	Induced in efpRE66K	Common element in the phcA regulons determined by Perrier et al. 2018 and Mori et al. 2018
RSp1406	methyl-accepting chemotaxis I	Induced in efpRE66K	Common element in the phcA regulons determined by Perrier et al. 2018 and Mori et al. 2018
RSp1407	chemotaxis protein CheW	Induced in efpRE66K	Common element in the phcA regulons determined by Perrier et al. 2018 and Mori et al. 2018
RSp1408	chemotaxis sensor histidine kinase transcription regulator protein	Induced in efpRE66K	Common element in the phcA regulons determined by Perrier et al. 2018 and Mori et al. 2018
RSp1409	putative chemotaxis response regulator transcription regulator protein	Induced in efpRE66K	Common element in the phcA regulons determined by Perrier et al. 2018 and Mori et al. 2018
RSp1410	flagellar motor protein MotB	Induced in efpRE66K	Common element in the phcA regulons determined by Perrier et al. 2018 and Mori et al. 2018
RSp1411	flagellar motor protein MotA	Induced in efpRE66K	Common element in the phcA regulons determined by Perrier et al. 2018 and Mori et al. 2018
RSp1415	hypothetical protein	Induced in efpRE66K	Common element in the phcA regulons determined by Perrier et al. 2018 and Mori et al. 2018
RSp0384	flagellar protein FliS	Induced in efpRE66K	Common element in the PhcA regulon by Mori et al. 2018
RSc0002	ribonuclease P protein component	repressed in efpRE66K	Specific to efpR
RSc0022	carbon starvation A transmembrane protein	Induced in efpRE66K	Specific to efpR
RSc0349	putative bacterioferritin-associated ferredoxin protein	Induced in efpRE66K	Specific to efpR
RSc0415	hypothetical protein	Induced in efpRE66K	Specific to efpR
RSc0926	D-amino acid dehydrogenase small subunit	Induced in efpRE66K	Specific to efpR
RSc1049	putative glycerol-3-phosphate acyltransferase PlsX	repressed in efpRE66K	Specific to efpR
RSc1286	hypothetical protein	repressed in efpRE66K	Specific to efpR
RSc1290	ribosome-binding factor A	repressed in efpRE66K	Specific to efpR
RSc1305	Ferredoxin--NADP reductase (FNR) (Protein X)	Induced in efpRE66K	Specific to efpR
RSc1600	pyruvate dehydrogenase subunit E1	Induced in efpRE66K	Specific to efpR
RSc1804	hypothetical protein	Induced in efpRE66K	Specific to efpR
RSc1805	putative siderophore-like synthase protein	Induced in efpRE66K	Specific to efpR
RSc1806	polyketide synthase protein	Induced in efpRE66K	Specific to efpR
RSc1807	putative siderophore receptor protein	Induced in efpRE66K	Specific to efpR
RSc1808	ABC transporter ATP-binding protein	Induced in efpRE66K	Specific to efpR
RSc1809	ABC transporter ATP-binding protein	Induced in efpRE66K	Specific to efpR
RSc1962	putative transmembrane protein	Induced in efpRE66K	Specific to efpR
RSc1964	biopolymer transport transmembrane protein	Induced in efpRE66K	Specific to efpR
RSc2464	ATP-dependent protease ATP-binding specificity subunit	Induced in efpRE66K	Specific to efpR
RSc2465	ATP-dependent Clp protease adaptor protein ClpS	Induced in efpRE66K	Specific to efpR
RSc2775	HARPIN-like protein	repressed in efpRE66K	Specific to efpR
RSc2805	ribonucleotide-diphosphate reductase subunit alpha	Induced in efpRE66K	Specific to efpR
RSc3002	30S ribosomal protein S5	repressed in efpRE66K	Specific to efpR
RSc3005	30S ribosomal protein S8	repressed in efpRE66K	Specific to efpR
RSc3010	30S ribosomal protein S17	repressed in efpRE66K	Specific to efpR
RSc3147	hypothetical protein	Induced in efpRE66K	Specific to efpR
RSc3148	hypothetical protein	Induced in efpRE66K	Specific to efpR
RSc3197	hypothetical protein	repressed in efpRE66K	Specific to efpR
RSp0206	TIS1021 transposase	Induced in efpRE66K	Specific to efpR
RSp0240	hypothetical protein	Induced in efpRE66K	Specific to efpR
RSp0248	hypothetical protein	Induced in efpRE66K	Specific to efpR
RSp0412	putative fosmidomycin resistance antibiotic resistance transmembrane protein	Induced in efpRE66K	Specific to efpR
RSp0585	truncated TIS1421-transposase protein A	repressed in efpRE66K	Specific to efpR
RSp0728	hypothetical protein	Induced in efpRE66K	Specific to efpR
RSp0729	hypothetical protein	Induced in efpRE66K	Specific to efpR
RSp0854	HRPY-like protein	repressed in efpRE66K	Specific to efpR
RSp0903	hypothetical protein	Induced in efpRE66K	Specific to efpR
RSp0904	putative dehydrogenase oxidoreductase protein	Induced in efpRE66K	Specific to efpR
RSp0906	putative signal peptide protein	Induced in efpRE66K	Specific to efpR
RSp1413	transcriptional activator FlhD	Induced in efpRE66K	Specific to efpR
