# Supplementary material for: Modulation of Quorum Sensing as an Adaptation to Nodule Cell Infection during Experimental Evolution of Legume Symbionts
Source: mBio. 2020 Jan 28;11(1):e03129-19. doi: 10.1128/mBio.03129-19 (PMC6989110; doi:10.1128/mBio.03129-19)
Supplement: TABLE S3 [file mBio.03129-19-st003.xlsx]

## Sheet: Feuil1
Table S3. Carbon, nitrogen and phosphorus sources better metabolized in the efpRE66K mutant (Capela et al. 2017)
Metabolic sources	Chemical	Common substrates better metabolized in a ΔphcA mutant
Carbon sources
Carboxylic acids	D-Saccharic acid	Common growth phenotype gained in ΔphcA according to Khokhani et al. 2017
	Succinic acid	Common growth phenotype gained in ΔphcA according to Khokhani et al. 2017
	a-Ketoglutaric acid
	Citric acid	Common growth phenotype gained in ΔphcA according to Khokhani et al. 2017
	Bromosuccinic acid
	L-Galactonic acid-g-Lactone	Common growth phenotype gained in ΔphcA according to Khokhani et al. 2017
	D-Galacturonic acid	Common growth phenotype gained in ΔphcA according to Khokhani et al. 2017
	Quinic acid	Common growth phenotype gained in ΔphcA according to Khokhani et al. 2017
Amino acids	L-Proline	Common growth phenotype gained in ΔphcA according to Khokhani et al. 2017
	L-Serine	Common growth phenotype gained in ΔphcA according to Khokhani et al. 2017
	L-Alanine	Common growth phenotype gained in ΔphcA according to Khokhani et al. 2017
	L-Histidine	Common growth phenotype gained in ΔphcA according to Khokhani et al. 2017
Nitrogen sources
Amino acids	Glycine	Common growth phenotype gained in ΔphcA according to Khokhani et al. 2017
	L-Phenylalanine
	L-Pyroglutamic acid	Common growth phenotype gained in ΔphcA according to Khokhani et al. 2017
Dipeptides	Ala-Gln
	Ala-Glu	Common growth phenotype gained in ΔphcA according to Khokhani et al. 2017
Other	Formamide
	Adenine
Phosphorus sources
Hexose phosphate	D-Glucose-1-Phosphate	Common growth phenotype gained in ΔphcA according to Khokhani et al. 2017
	D-Glucose-6-Phosphate	Common growth phenotype gained in ΔphcA according to Khokhani et al. 2017
	D-Mannose-1-Phosphate	Common growth phenotype gained in ΔphcA according to Khokhani et al. 2017
	D-Mannose-6-Phosphate	Common growth phenotype gained in ΔphcA according to Khokhani et al. 2017
	2-Deoxy-D-Glucose 6-Phosphate	Common growth phenotype gained in ΔphcA according to Khokhani et al. 2017
	D-Glucosamine-6-Phosphate	Common growth phenotype gained in ΔphcA according to Khokhani et al. 2017
	6-Phospho-Gluconic acid	Common growth phenotype gained in ΔphcA according to Khokhani et al. 2017
Amino acid phosphate	Phospho-L-Arginine	Common growth phenotype gained in ΔphcA according to Khokhani et al. 2017
	O-Phospho-L-Serine	Common growth phenotype gained in ΔphcA according to Khokhani et al. 2017
	O-Phospho-L-Threonine	Common growth phenotype gained in ΔphcA according to Khokhani et al. 2017
	O-Phospho-D-Tyrosine	Common growth phenotype gained in ΔphcA according to Khokhani et al. 2017
Nucleotides	Adenosine 2`-Monophosphate	Common growth phenotype gained in ΔphcA according to Khokhani et al. 2017
	Adenosine 3`-Monophosphate	Common growth phenotype gained in ΔphcA according to Khokhani et al. 2017
	Adenosine 5`-Monophosphate	Common growth phenotype gained in ΔphcA according to Khokhani et al. 2017
	Guanosine 2`-Monophosphate	Common growth phenotype gained in ΔphcA according to Khokhani et al. 2017
	Guanosine 3`-Monophosphate	Common growth phenotype gained in ΔphcA according to Khokhani et al. 2017
	Guanosine 5`-Monophosphate	Common growth phenotype gained in ΔphcA according to Khokhani et al. 2017
	Guanosine 2`,3`-Cyclic Monophosphate
	Cytidine 2`-Monophosphate	Common growth phenotype gained in ΔphcA according to Khokhani et al. 2017
	Cytidine 3`-Monophosphate	Common growth phenotype gained in ΔphcA according to Khokhani et al. 2017
	Cytidine 5`-Monophosphate	Common growth phenotype gained in ΔphcA according to Khokhani et al. 2017
	Cytidine 2`,3`-Cyclic Monophosphate	Common growth phenotype gained in ΔphcA according to Khokhani et al. 2017
	Uridine 2`-Monophosphate	Common growth phenotype gained in ΔphcA according to Khokhani et al. 2017
	Uridine 3`-Monophosphate	Common growth phenotype gained in ΔphcA according to Khokhani et al. 2017
	Uridine 5`-Monophosphate	Common growth phenotype gained in ΔphcA according to Khokhani et al. 2017
	Uridine 2`,3`-Cyclic Monophosphate	Common growth phenotype gained in ΔphcA according to Khokhani et al. 2017
	Thymidine 3`-Monophosphate	Common growth phenotype gained in ΔphcA according to Khokhani et al. 2017
	Thymidine 5`-Monophosphate	Common growth phenotype gained in ΔphcA according to Khokhani et al. 2017
Other organic phosphate	Phosphoenol Pyruvate	Common growth phenotype gained in ΔphcA according to Khokhani et al. 2017
	D,L-a-Glycerol Phosphate	Common growth phenotype gained in ΔphcA according to Khokhani et al. 2017
	b-Glycerol Phosphate	Common growth phenotype gained in ΔphcA according to Khokhani et al. 2017
	D-2-Phospho-Glyceric acid	Common growth phenotype gained in ΔphcA according to Khokhani et al. 2017
	D-3-Phospho-Glyceric acid	Common growth phenotype gained in ΔphcA according to Khokhani et al. 2017
	Phospho-Glycolic acid	Common growth phenotype gained in ΔphcA according to Khokhani et al. 2017
	Cysteamine-S-Phosphate	Common growth phenotype gained in ΔphcA according to Khokhani et al. 2017
	Phosphocreatine	Common growth phenotype gained in ΔphcA according to Khokhani et al. 2017
	Phosphoryl Choline	Common growth phenotype gained in ΔphcA according to Khokhani et al. 2017
	O-Phosphoryl-Ethanolamine	Common growth phenotype gained in ΔphcA according to Khokhani et al. 2017
	Inositol Hexaphosphate	Common growth phenotype gained in ΔphcA according to Khokhani et al. 2017
Inorganic phosphate	Phosphate	Common growth phenotype gained in ΔphcA according to Khokhani et al. 2017
	Tripolyphosphate	Common growth phenotype gained in ΔphcA according to Khokhani et al. 2017
	Thiophosphate	Common growth phenotype gained in ΔphcA according to Khokhani et al. 2017
	Dithiophosphate	Common growth phenotype gained in ΔphcA according to Khokhani et al. 2017
