# Supplementary material for: Modulation of Quorum Sensing as an Adaptation to Nodule Cell Infection during Experimental Evolution of Legume Symbionts
Source: mBio. 2020 Jan 28;11(1):e03129-19. doi: 10.1128/mBio.03129-19 (PMC6989110; doi:10.1128/mBio.03129-19)
Supplement: TABLE S4 [file mBio.03129-19-st004.xlsx]

## Sheet: Feuil1
Table S4. Primers used in this study
Forward primer name	Forward primer sequence 5'-3'	Reverse primer name	Reverse primer sequence 5'-3'	Amplified region	Product length
oCBM982	CGGAATTCGCATAAAGGGCGGTGTCTAA	oCBM983	GGACTAGTAATCGTTCATCGGGTCTTTG	amplification of a region surrounding xpsR (EcoRI and SpeI restriction sites were added)	2144 bp
oCBM1006	CAGCTGCTGCATGACCAC	oCBM1007	TTTTTATGCCCCATTTCCAA	verification of the xpsR interruption by a spectinomycin cassette	2270 bp
oCBM2652	ACGGTCGAGATGACCAAGAT	oCBM2653	CTGGATCAGCAGGTCCTTGT	amplification of the region around the phcBR22C mutation to introduce or revert this mutation into chimeric Ralstonia	6038 bp
oCBM2654	ATGCGCTACTTCAGCAACCT	oCBM2655	GTGAGCTGGGACTGGTTGTC	amplification of the region around the phcSL161R mutation to introduce or revert this mutation into chimeric Ralstonia	6005 bp
oCBM2656	GCCAACTACCAGGGCTATCA	oCBM2657	CCTGCAACACGATGGAAAC	amplification of the region around the phcQR154C mutation to introduce or revert this mutation into chimeric Ralstonia	5982 bp
oCBM2673	ACTCCCAGGGTCAGCAGGTGC	oCBM2675	GGCCAGCTCCTGGAACACGT	screening oligos for detecting the wild-type allele of phcB	457 bp
oCBM2674	ACTCCCAGGGTCAGCAGGTGT	oCBM2675	GGCCAGCTCCTGGAACACGT	screening oligos for detecting the mutated allele of phcBR22C	457 bp
oCBM3116	GAGCCAGACGCTAACCCAAC	oCBM3118	GTTCGAGATGGTCAAGGGCG	screening oligos for detecting the wild-type allele of phcQ	683 bp
oCBM3117	GAGCCAGACGCTAACCCAAT	oCBM3118	GTTCGAGATGGTCAAGGGCG	screening oligos for detecting the mutated allele of phcQR154C	683 bp
oCBM3157	ACGTTCATCGTGCACTCGGT	oCBM3159	TGTAGCTGGCCGAGACCATG	screening oligos for detecting the wild-type allele of phcS	972 bp
oCBM3158	ACGTTCATCGTGCACTCGGG	oCBM3159	TGTAGCTGGCCGAGACCATG	screening oligos for detecting the mutated allele of phcSL161R	972 bp
oCBM2880	AAGCTTGCCACCATCAGAAGCACTTT	oCBM2881	CTGCAGATTGTTCGCGCGAGAAGATG	amplification of the promoter region of xpsR (HindIII and PstI restriction sites were added)	810 bp
oCBM3330	TGCCGCCAAAACCCTTATGA	oCBM3331	GGATCCGCGCCCAAGCTTGGCACGCAACCTGTTCAAG	amplification of the upstream region of phcA for deletion (HindIII-BamHI restriction sites were added)	723 bp
oCBM3332	AAGCTTGCGGATGAAGAGGGGATCG	oCBM3333	GGATCCGATCTGCGCCGAAATGAAGG	amplification of the downstream region of phcA for deletion (HindIII and BamHI restriction sites were added)	745 bp
oCBM3334	GATTCCTTTTGCAGCGCGTT	oCBM3335	GGATCCGCGCCCAAGCTTCCTGCACGATGGAATAGGGG	amplification of the upstream region of phcB for polar deletion (HindIII and BamHI restriction sites were added)	721 bp
oCBM3336	AAGCTTCGCCAACTACCAGGGCTATC	oCBM3337	GGATCCGACGGGGTTGTTGATCTCGT	amplification of the downstream region of phcB for polar deletion (HindIII and BamHI restriction sites were added)	700 bp
oCBM3346	GGGAAGGCGTTGAGGTTGTA	oCBM3347	CGATGCGTTCCAATGAGCTG	Verification of the phcA deletion	0 bp if deleted / 385 bp if wt
oCBM3348	CGGCACAACTACCAGATCGT	oCBM3349	GGTTTCCTCGCTGAAGTCGA	Verification of the phcB deletion	0 bp if deleted / 615 bp if wt
oCBM3389	GCCATTCGTTCAGCTTCCTC	oCBM3390	GACAGCAGGTTGATCAGCAC	Verification of the phcB deletion	3510 bp if wt / 2105 bp if deleted
oCBM3399	CCGCTCGAGTTCATCGACGCGGAATACA	oCBM3400	CGGGATCCGGTCATCCATCACTCCTCTTAG	amplification of the upstream region of phcQ for deletion	973 bp
oCBM3401	CGGGATCCGAGCACTTCCAGGAGCAGC	oCBM3402	GCTCTAGACCTTCGCTTGCGAATGGATG	amplification of the downstream region of phcQ for deletion	773 bp
oCBM3403	GTATGTGGACGACGAGCAG	oCBM3404	GTTCTACGACCCGATGTGC	Verification of the phcQ deletion	2988 bp if wt / 2115 bp if deleted
oCBM3405	TGTGGACGACGAGACATTGG	oCBM3406	GGTGTAGTCCTTCAGCGTCC	Verification of the phcQ deletion	562 bp if wt / 0 bp if deleted
oCBM3409	CCGCTCGAGGAGACGGCATGTACACCCA	oCBM3410	GGAATTCGGTGCGAATTTGCCGGAGAC	amplification of the upstream region of phcB for in frame deletion (XhoI and EcoRI restriction sites were added)	721 bp
oCBM3411	GGAATTCGAGCGCACGCACCATGATC	oCBM3412	GCTCTAGAGGTTTACTTCCACGCCGCGC	amplification of the downstream region of phcB for in frame deletion (EcoRI and XbaI restriction sites were added)	700 bp
oCBM1988	GGTCCACGAGTATTCCACCA	oCBM1989	AGGTTGAGCAGCAGGTTGAC	amplification of a fragment of rpoA for qPCR	63 bp
oCBM2445	ACACGGGCGATTTCATCATC	oCBM2446	CTTCTTGTCGGTCGTCTTGG	amplification of a fragment of rplM for qPCR	73 bp
oCBM2797	CCAAGATCGTGCTGTGCTTC	oCBM2798	CTGAAGAATGAACTGGCGGG	amplification of a fragment of xpsR for qPCR	95 bp
oCBM3440	GCCGAATCGCTGTATTACGC	oCBM3441	ATGATGTACGTGAAGGCCCC	amplification of a fragment of phcS for qPCR	110 bp
oCBM3442	TTCTGTACGCGGATCATGCA	oCBM3443	CATGGGAACGTCAGGGTCAC	amplification of a fragment of phcR for qPCR	92 bp
oCBM3444	TATCCTGACCACCGCCTACT	oCBM3445	GTCCCACGGCTTCTTGATGT	amplification of a fragment of phcQ for qPCR	91 bp
oCBM3446	CGGGGCGTTCGAAGTGAA	oCBM3447	CCTCCAGGCCCTTCTTGAGA	amplification of a fragment of RSp0178 for qPCR	86 bp
oCBM3480	CGTGCCCAACAAGAAGATGC	oCBM3481	CAGCGATTCATCCGAGTCCA	amplification of a fragment of flhF for qPCR	88 bp
oCBM3823	CAACGACACCTGCAACCAAG	oCBM3824	GTCCAGACATCGGCATTGTT	amplification of a fragment of egl for qPCR	69 bp
oCBM3825	AAGGGCTCCAAGTACACCAA	oCBM3826	CACGTACAGCAATGCCATCA	amplification of a fragment of motA for qPCR	57 bp
oCBM3827	TGGAATACTCGAAGCTGGGG	oCBM3828	CGTGGAAGTAAGCGGTGTAG	amplification of a fragment of RSc1817 for qPCR	60 bp
oCBM3829	GATCAGTACCGCATTCACCG	oCBM3830	TGAACATCGTCTTTTCGCCC	amplification of a fragment of RSp0983 for qPCR	100 bp
